# Supplementary material for: Transvenous Lead Extraction in Patients with Cardiac Implantable Device: The Impact of Systemic and Local Infection on Clinical Outcomes—An ESC-EHRA ELECTRa (European Lead Extraction Controlled) Registry Substudy
Source: Biology (Basel). 2022 Apr 18;11(4):615. doi: 10.3390/biology11040615 (PMC9033150; doi:10.3390/biology11040615)
Supplement: Supplementary file 1 [file biology-11-00615-s001.zip]

Archive with 1 entries (1 files):
- biology-1558312-supplementary.pdf
